# Supplementary material for: The Genomic Signature of Demographic Decline in a Long‐Distance Migrant in a Range‐Extreme Population
Source: Mol Ecol. 2025 Jun 5;34(13):e17805. doi: 10.1111/mec.17805 (PMC12186721; doi:10.1111/mec.17805)
Supplement: Supplementary file 2 — Tables S1‐S3. [file MEC-34-e17805-s001.xlsx]

## Sheet: Table_S1_amended
sample_id_1	bam_id	sample_id_2	accession_ring_no	collection	year	temp_cat_1	temp_cat_2	location	region_a	region_b_(used_in_figs)	x	y	yield_ng	ng_ul	raw_read_length	trimmed_read_length	mapped_reads	mapped_no_dup_n_reads	mapped_no_dup_depth	0.29_downsampled_mapped_no_dup_n_reads	downsampled_mapped_no_dup_depth	het_ANGSD	segments_in_ROH_(bp)	Lower_and_upper_segments_in_ROH_estimates	segments_in_ROH_(%)	lower_and_upper_segments_in_ROH_(%)_estimates	length_of_ROH_(bp)	lower_and_upper_length_of_ROH_estimates
1	1-1898_4_188.bam	1898.4.188	1898.4.188	NMS	1866	historic	1840-1900	Norwich	EA	East Anglia	52.6289	1.29331	264	6.6	148.468	125.142	22081485	19519579	4.12766	nan	nan	0.0158964	nan	nan	nan	nan	nan	nan
2	2-YORYM_B815.bam	YORYM_B815	YORYM_B815	YMT	1866	historic	1840-1900	Great Waltsingham	EA	East Anglia	52.901	0.882807	492	12.3	144.377	128.923	66502405	57917208	5.99506	nan	nan	0.016095	nan	nan	nan	nan	nan	nan
3	3-T2863.bam	T2863	T2863	LWM	1867	historic	1840-1900	Northrepps, Norfolk	EA	East Anglia	52.9053	1.33706	5.68	0.142	143.867	126.732	18934075	16312954	4.68597	nan	nan	0.016564	nan	nan	nan	nan	nan	nan
4	19815_z1_780.bam	1954 z1.780	1954 z1.780	BM	1891	historic	1840-1900	Norfolk	EA	East Anglia	52.6667	1	508	12.7	147.073	126.832	38644668	33850234	4.77157	nan	nan	0.0167935	nan	nan	nan	nan	nan	nan
5	19845_z1_778.bam	1954 z1.778	1954 z1.778	BM	1891	historic	1840-1900	Norfolk	EA	East Anglia	52.6667	1	732	18.3	146.056	128.445	37397796	33027433	4.4574	nan	nan	0.0149106	nan	nan	nan	nan	nan	nan
6	7092_12_10_1184.bam	1919.12.10.1184	1919.12.10.1184	NHM	1892	historic	1840-1900	Sizewell	EA	East Anglia	52.2071	1.61942	19.2	0.48	150.345	124.456	8731823	7231051	8.84369	nan	nan	0.0224186	nan	nan	nan	nan	nan	nan
7	12601_1_1_3223.bam	1934.1.1.3223	1934.1.1.3223	NHM	1896	historic	1840-1900	Loddon, Norfolk	EA	East Anglia	52.5354	1.48125	65.2	1.63	148.627	126.332	28830219	23061566	6.51876	nan	nan	0.0176031	nan	nan	nan	nan	nan	nan
8	12632_61_2040.bam	1934.61.2040	1934.61.2040	NMS	1906	historic	1900-1960	Caister, Great Yarmouth	EA	East Anglia	52.6381	-1.65735	840	21	139.405	148.993	100800201	92735360	9.67761	nan	nan	0.0128514	nan	nan	nan	nan	nan	nan
9	12663_61_2041.bam	1934.61.2041	1934.61.2041	NMS	1907	historic	1900-1960	Great Yarmouth	EA	East Anglia	52.6082	1.72714	716	17.9	143.239	138.856	47458611	43098482	4.59164	nan	nan	0.0116235	nan	nan	nan	nan	nan	nan
10	12693_61_2042.bam	1934.61.2042	1934.61.2042	NMS	1909	historic	1900-1960	Great Yarmouth	EA	East Anglia	52.6082	1.72714	1944	48.6	142.945	140.923	57798293	52694972	5.1487	nan	nan	0.0115543	nan	nan	nan	nan	nan	nan
11	19664_76_106.bam	1953.76.106	1953.76.106	NHM	1935	historic	1900-1960	Salthouse	EA	East Anglia	52.9496	1.09021	26.16	0.654	146.752	128.089	21138893	18829828	3.87648	nan	nan	0.0122965	nan	nan	nan	nan	nan	nan
12	25903_76_237.bam	1970.76.237	1970.76.237	NMS	1911	historic	1900-1960	Buxton Derbys	EM	Midlands	53.2552	-1.91517	716	17.9	143.345	131.742	49837648	45148671	4.84781	nan	nan	0.0131446	nan	nan	nan	nan	nan	nan
13	13-NMINH_1916_126_196_2.bam	NMINH: 1916.126.196	NMINH: 1916.126.196	NMINH	1897	historic	1840-1900	Tusker	IR	Ireland	54.0595	-6.75943	287.2	7.18	140.756	150.298	90030162	82246472	8.97615	nan	nan	0.0122016	nan	nan	nan	nan	nan	nan
14	14-NMINH_1916_128_276.bam	NMINH: 1916.128.276	NMINH: 1916.128.276	NMINH	1902	historic	1900-1960	South Arklow Lightship	IR	Ireland	52.8909	-6.10394	111.2	2.78	143.69	140.9	77903059	64096717	6.85629	nan	nan	NA	nan	nan	nan	nan	nan	nan
15	15-NMINH_1916_128_273_2.bam	NMINH: 1916.128.273	NMINH: 1916.128.273	NMINH	1904	historic	1900-1960	South Arklow Lightship	IR	Ireland	52.8909	-6.10394	55.6	1.39	150.112	128.171	22306199	19580340	4.08757	nan	nan	0.0128179	nan	nan	nan	nan	nan	nan
16	16-NMINH_1916_128_275_2.bam	NMINH: 1916.128.275	NMINH: 1916.128.275	NMINH	1905	historic	1900-1960	Tuskar	IR	Ireland	52.2028	-6.20727	184	4.6	145.362	129.237	26151080	23727274	3.9304	nan	nan	0.0125392	nan	nan	nan	nan	nan	nan
17	17-NMINH_1905_127_1_2.bam	NMINH: 1905.127.1	NMINH: 1905.127.1	NMINH	1905	historic	1900-1960	Killmallock	IR	Ireland	52.3993	-8.57448	644	16.1	144.072	135.027	66336336	59345417	5.92169	nan	nan	0.0128447	nan	nan	nan	nan	nan	nan
18	18-NMINH_1909_157_1_2.bam	NMINH: 1909.157.1	NMINH: 1909.157.1	NMINH	1907	historic	1900-1960	Moate	IR	Ireland	53.3962	-7.72405	172.8	4.32	144.048	132.055	46114850	40951510	4.90226	nan	nan	0.0117134	nan	nan	nan	nan	nan	nan
19	19-NMINH_1916_126_198_2.bam	NMINH: 1916.126.198	NMINH: 1916.126.198	NMINH	1908	historic	1900-1960	Tuskar	IR	Ireland	52.2028	-6.20727	37.84	0.946	143.685	131.655	33330257	30095798	4.49397	nan	nan	0.0141788	nan	nan	nan	nan	nan	nan
20	20-NMINH_1911_257_1_2.bam	NMINH: 1911.257.1	NMINH: 1911.257.1	NMINH	1911	historic	1900-1960	Killeevam Park	IR	Ireland	54.1733	-7.15111	151.2	3.78	143.375	130.702	52942995	46972259	5.76552	nan	nan	0.0136665	nan	nan	nan	nan	nan	nan
21	21-NMINH_1916_126_199_2.bam	NMINH: 1916.126.199	NMINH: 1916.126.199	NMINH	1913	historic	1900-1960	Saltees; County Wexford	IR	Ireland	52.4602	-6.60652	210.4	5.26	144.376	129.394	75661180	65587697	6.26648	nan	nan	0.0132041	nan	nan	nan	nan	nan	nan
22	22-NMINH_1916_126_197_2.bam	NMINH: 1916.126.197	NMINH: 1916.126.197	NMINH	1914	historic	1900-1960	Wicklow Head Lighthouse	IR	Ireland	52.9805	-6.04702	152	3.8	145.238	128.385	45565687	40802947	4.94582	nan	nan	0.0122957	nan	nan	nan	nan	nan	nan
23	23-D1861.bam	D1861	D1861	LWM	1850	historic	1840-1900	Knowsley, Merseyside	NE	East	53.457	-2.85314	0	0	141.609	139.668	10918502	9104124	3.6922	nan	nan	0.0121927	nan	nan	nan	nan	nan	nan
24	24-2010_11_29.bam	2010.11.29	2010.11.29	NHM	1898	historic	1840-1900	The Quarry, Heswall	NW	West	53.3274	-3.09638	11.6	0.29	146.673	129.773	22880753	20751241	3.5881	nan	nan	0.0131166	nan	nan	nan	nan	nan	nan
25	25-1934_61_2043.bam	1934.61.2043	1934.61.2043	NMS	1909	historic	1900-1960	Challan Hall, Silverdale	NW	West	54.182	-2.80662	708	17.7	143.254	137.148	48718493	44249139	4.86118	nan	nan	0.0120652	nan	nan	nan	nan	nan	nan
26	26-1898_12_2_387.bam	1898.12.2.387	1898.12.2.387	NHM	1870	historic	1840-1900	Loch Lomand	SC	Scotland	56.1562	-4.65621		0	139.477	130.261	6049866	5097386	8.83526	nan	nan	0.0164957	nan	nan	nan	nan	nan	nan
27	27-UMZC_21_CAP_1_k_2.bam	UMZC 21/CAP/1 k/2	UMZC 21/CAP/1 k/2	UMZC	1872	historic	1840-1900	Sutherland	SC	Scotland	58.2501	-4.50009	33.44	0.836	143.478	140.665	43188581	39360270	4.6724	nan	nan	0.0135767	nan	nan	nan	nan	nan	nan
28	28-2013_3_132.bam	2013.3.132	2013.3.132	NHM	1873	historic	1840-1900	Lanarkshire	SC	Scotland	55.5753	-3.83333	0	0	142.137	143.087	4312512	3663803	4.42456	nan	nan	0.00789573	nan	nan	nan	nan	nan	nan
29	29-UMZC_21_CAP_1_k_1.bam	UMZC 21/CAP/1 k/1	UMZC 21/CAP/1 k/1	UMZC	1874	historic	1840-1900	Ross-shire	SC	Scotland	57.5958	-4.42742	5.92	0.148	146.423	129.897	29099270	26247880	4.25165	nan	nan	0.014124	nan	nan	nan	nan	nan	nan
30	30-1907_31_2.bam	1907.31.2	1907.31.2	NMS	1902	historic	1900-1960	Fochabers	SC	Scotland	57.613	-3.09357	1312	32.8	142.034	136.797	79591753	71949782	7.03837	nan	nan	0.0135103	nan	nan	nan	nan	nan	nan
31	31-1965_38_336.bam	1965.38.336	1965.38.336	NMS	1916	historic	1900-1960	Barvas,Lewis	SC	Scotland	58.3609	-6.5338	832	20.8	142.892	130.662	78457764	67598167	7.05906	nan	nan	0.0149466	nan	nan	nan	nan	nan	nan
32	32-1918_8_19_1.bam	1918.8.19.1	1918.8.19.1	NHM	1918	historic	1900-1960	Kidrochat, Stranraer	SC	Scotland	54.9036	-5.02758	0	0	155.917	133.183	43937157	31097434	12.1461	nan	nan	0.0236796	nan	nan	nan	nan	nan	nan
33	33-1910_187.bam	1910.19	1910.19	NMS	1920	historic	1900-1960	Fair Isle	SC	Scotland	59.5326	-1.63104	428	10.7	142.409	131.729	56353875	50738722	5.12773	nan	nan	0.0124064	nan	nan	nan	nan	nan	nan
34	34-1931_127_2.bam	1931.127.2	1931.127.2	NMS	1931	historic	1900-1960	Fair Isle	SC	Scotland	59.5326	-1.63104	1752	43.8	143.024	137.568	64952563	59036205	5.99793	nan	nan	0.0131131	nan	nan	nan	nan	nan	nan
35	35-YORYM_B814.bam	YORYM_B814	YORYM_B814	YMT	1984	historic	1960-2020	Kemmune Castle Gardens	SC (?)	Scotland	56.6966	-4.17352	280	7	140.84	137.395	123502490	110175407	9.48095	nan	nan	0.0155212	nan	nan	nan	nan	nan	nan
36	36-1885_7_16_7.bam	1885.7.16.7	1885.7.16.7	NHM	1879	historic	1840-1900	Colgate	SE	South	51.0815	-0.244285	7.28	0.182	143.595	127.159	10517330	8985881	3.88706	nan	nan	0.0112101	nan	nan	nan	nan	nan	nan
37	37-1890_12_16_55.bam	1890.12.16.55	1890.12.16.55	NHM	1888	historic	1840-1900	Avington	SE	South	52.0346	-0.801369	7.12	0.178	142.756	128.632	6094262	5082973	6.94353	nan	nan	0.0190996	nan	nan	nan	nan	nan	nan
38	38-1983_929.bam	1983.93	1983.93	LWM	1888	historic	1840-1900	Southhampton, Hampshire	SE	South	50.9049	-1.40431	30	0.75	146.587	128.292	27397093	24562692	3.9581	nan	nan	0.0128683	nan	nan	nan	nan	nan	nan
39	39-1903_8_4_1.bam	1903.8.4.1	1903.8.4.1	NHM	1903	historic	1900-1960	Horton Kirby, Kent	SE	South	51.3922	0.245083	43.6	1.09	156.799	132.069	20269453	16557952	6.56208	nan	nan	0.0174547	nan	nan	nan	nan	nan	nan
40	40-1951_13_718.bam	1951.13.718	1951.13.718	NHM	1936	historic	1900-1960	Reading	SE	South	51.4538	-0.97376	18.96	0.474	144.301	130.749	24410222	22152934	3.58574	nan	nan	0.0110952	nan	nan	nan	nan	nan	nan
41	41-1951_13_719.bam	1951.13.719	1951.13.719	NHM	1936	historic	1900-1960	East Grimstead	SE	South	51.0506	-1.6786	59.2	1.48	145.726	129.379	27345147	24879586	3.88637	nan	nan	0.0122752	nan	nan	nan	nan	nan	nan
42	42-1951_13_721.bam	1951.13.721	1951.13.721	NHM	1937	historic	1900-1960	East Grimstead	SE	South	51.0506	-1.6786	135.2	3.38	150.494	134.237	6850712	6321689	3.13525	nan	nan	0.0141184	nan	nan	nan	nan	nan	nan
43	43-1951_13_722.bam	1951.13.722	1951.13.722	NHM	1941	historic	1900-1960	East Grimstead	SE	South	51.0506	-1.6786	46.8	1.17	147.121	131.014	22527945	20648556	3.24154	nan	nan	0.0112209	nan	nan	nan	nan	nan	nan
44	44-LIV_2010_1_15.bam	LIV.2010.1.15	LIV.2010.1.15	LWM	1946	historic	1900-1960	Newbury, Berkshire	SE	South	55.0406	-1.56647	52	1.3	149.022	130.464	10662098	9674136	3.28608	nan	nan	0.0120344	nan	nan	nan	nan	nan	nan
45	45-UM2C_21_CAP_1_12_7.bam	UM2C 21/CAP/1/12/7	UM2C 21/CAP/1/12/7	UMZC	1849	historic	1840-1900	Gloucerstershire	SW	South	51.8451	-2.14818	122.4	3.06	140.567	149.463	83103556	75160321	7.58915	nan	nan	0.0148912	nan	nan	nan	nan	nan	nan
46	46-NML_V2_1_12_8_197.bam	NML-V2 1.12.08.197	NML-V2 1.12.08.197	LWM	1897	historic	1840-1900	Clevedon, Somerset	SW	South	51.4361	-2.85265	76.4	1.91	149.275	129.084	22638879	20212365	3.71255	nan	nan	0.0134971	nan	nan	nan	nan	nan	nan
47	47-NML_V2_1_12_8_198.bam	NML-V2 1.12.08.198	NML-V2 1.12.08.198	LWM	1899	historic	1840-1900	Clevedon, Somerset	SW	South	51.4361	-2.85265	60.4	1.51	147.877	127.945	18833129	16864319	3.60098	nan	nan	0.0124338	nan	nan	nan	nan	nan	nan
48	48-1914_9_30_544.bam	1914.9.30.544	1914.9.30.544	NHM	1903	historic	1900-1960	Lyme regis, dorset	SW	South	50.7252	-2.93651	4.08	0.102	147.726	124.133	39801758	33100095	5.12267	nan	nan	0.0144103	nan	nan	nan	nan	nan	nan
49	49-NML_V2_1_12_8_199.bam	NML-V2 1.12.08.199	NML-V2 1.12.08.199	LWM	1903	historic	1900-1960	Clevedon, Somerset	SW	South	51.3649	-0.441546	444	11.1	149.903	125.321	11371569	10296825	4.34246	nan	nan	0.0164926	nan	nan	nan	nan	nan	nan
50	50-NML_V2_1_12_8_200.bam	NML-V2 1.12.08.200	NML-V2 1.12.08.200	LWM	1905	historic	1900-1960	Clevedon, Somerset	SW	South	51.3649	-0.441546	53.6	1.34	142.797	131.398	30868498	27568221	4.18516	nan	nan	0.0126804	nan	nan	nan	nan	nan	nan
51	51-1934_1_1_3225.bam	1934.1.1.3225	1934.1.1.3225	NHM	1913	historic	1900-1960	Devonshire	SW	South	50.7241	-3.66078	7.92	0.198	150.262	123.671	20170605	17472061	4.35061	nan	nan	0.0136452	nan	nan	nan	nan	nan	nan
52	52-1920_z19_1.bam	1920 z19.1	1920 z19.1	BM	1916	historic	1900-1960	Shropshire	SW	South	52.6523	-2.64356	54	1.35	150.306	125.139	12167212	10604925	4.399	nan	nan	0.0156247	nan	nan	nan	nan	nan	nan
53	53-1920_z19_3.bam	1920 z19.3	1920 z19.3	BM	1916	historic	1900-1960	Shropshire	SW	South	52.6523	-2.64356	740	18.5	143.657	129.763	79230029	68672321	6.7081	nan	nan	0.0159232	nan	nan	nan	nan	nan	nan
54	54-12_1921_75.bam	12/1921/75 RAMM	12/1921/75 RAMM	RAMM	1921	historic	1900-1960	Torquay	SW	South	50.4688	-3.53141	0	0	147.053	146.261	3505093	2809431	2.44171	nan	nan	0.00513447	nan	nan	nan	nan	nan	nan
55	55-NMINH_1913_34_20_2.bam	NMINH: 1913.34.20	NMINH: 1913.34.20	NMINH	1897	historic	1840-1900	Copperas Wood (Essex)	SE	South	51.938	1.20046	140.8	3.52	144.136	129.185	51390474	46338052	4.86688	nan	nan	0.0123383	nan	nan	nan	nan	nan	nan
56	56-UM2C_21_CAP_1_12_6.bam	UM2C 21/CAP/1/12/6	UM2C 21/CAP/1/12/6	UMZC	1841	historic	1840-1900	Worcestershire	WM	Midlands	52.2109	-2.15696	66	1.65	142.274	141.315	72797212	65561626	6.63584	nan	nan	0.0152695	nan	nan	nan	nan	nan	nan
57	57-1951_13_724.bam	1951.13.724	1951.13.724	NHM	1944	historic	1900-1960	Farley	WM	Midlands	52.9933	-1.89491	46	1.15	144.817	131.957	27478124	25148648	4.10697	nan	nan	0.0122616	nan	nan	nan	nan	nan	nan
58	58-1934_1_1_3222.bam	1934.1.1.3222	1934.1.1.3222	NHM	1892	historic	1840-1900	Easington	YH	East	54.0569	-2.82289	64	1.6	148.958	130.584	23422543	20957870	3.31609	nan	nan	0.0106165	nan	nan	nan	nan	nan	nan
59	59-1938_3_19_39.bam	1938.3.19.39	1938.3.19.39	NHM	1918	historic	1900-1960	Grainsby, Great Grimsby	YH	East	53.4765	-0.074367	6.16	0.154	146.049	128.841	31434743	27427506	4.49549	nan	nan	0.0136567	nan	nan	nan	nan	nan	nan
60	60-NML_V2_1983_928.bam	NML-V2 1983.928	NML-V2 1983.928	LWM	1948	historic	1900-1960	Heslington, Yorkshire	YH	East	53.9458	-1.04587	64.8	1.62	143.524	135.971	45761077	41461258	5.19895	nan	nan	0.0135596	nan	nan	nan	nan	nan	nan
61	61-778.bam	778		na	2019	con	con	Canford Heath	SE	South	50.7643	-1.96466	89.1912	2.22978			65049369	60249525	7.38267	17210446	2.83249	0.00947896	27000000	-2300000029000000	2.52336	(2.16777,2.74882)	5400000	(4.6e+06,7.25e+06)
62	62-7747.bam	7747		na	2019	con	con	Canford Heath	SE	South	50.7643	-1.96466	73.4615	1.83654			64378402	59772186	7.10799	17262160	2.81258	0.00918231	44000000	-4300000047000000	4.10831	(4.03377,4.42561)	6290000	(6.14286e+06,6.71429e+06)
63	63-780.bam	780		na	2019	con	con	Canford Heath	SE	South	50.7643	-1.96466	3663.71	91.5927			55938904	52745410	6.27547	14974873	2.50971	0.00927534	17000000	-1700000019000000	1.58434	(1.57846,1.77404)	4250000	(4.25e+06,4.75e+06)
64	64-3422.bam	3422		na	2019	con	con	Cannock Chase	WM	Midlands	52.7605	-2.00775	234.478	5.86195			66799879	61974217	7.48244	17845118	2.82933	0.00980504	15000000	-1200000019000000	1.39795	(1.11732,1.78069)	3750000	(3e+06,3.8e+06)
65	65-6392.bam	6392		na	2019	con	con	Cannock Chase	WM	Midlands	52.7605	-2.00775	148.081	3.70202			94361895	87702572	10.4057	25175704	3.47145	0.00974358	14000000	-1300000015000000	1.2951	(1.2037,1.39147)	7000000	(4.33333e+06,7.5e+06)
66	66-3423.bam	3423		na	2019	con	con	Cannock Chase	WM	Midlands	52.7605	-2.00775	100.349	2.50873			91354082	84850621	10.1818	24432040	3.51135	0.00972652	11000000	-1100000011000000	1.01946	(1.01852,1.01946)	3670000	(3.66667e+06,3.66667e+06)
67	67-3120.bam	3120		na	2019	con	con	Dersingham Bog	EA	East Anglia	52.828	0.476938	453.076	11.3269			107249933	99288586	11.6323	28618901	3.88109	0.00986683	20000000	-1500000020000000	1.85874	(1.39795,1.87266)	3750000	(3.33333e+06,4e+06)
68	68-3132.bam	3132		na	2020	con	con	Dersingham Bog	EA	East Anglia	52.8273	0.477176	168.8	4.22001			103706234	95627824	11.3449	27521567	3.78887	0.0100279	21000000	-1600000021000000	1.95167	(1.49393,1.96998)	4200000	(3.2e+06,4.2e+06)
69	69-3126.bam	3126		na	2019	con	con	Dersingham Bog	EA	East Anglia	52.8253	0.481443	388.09	9.70226			74071641	69132733	8.10355	19894527	2.99445	0.0100756	14000000	-1300000016000000	1.30112	(1.21156,1.49533)	4670000	(4.33333e+06,5.33333e+06)
70	70-S3A.bam	S3A		na	2021	con	con	Dumfries & Galloway	SC	Scotland	54.9838	-4.58595	3531.9	88.2976			54201808	50712559	5.91563	14571551	2.44704	0.00892944	19000000	-1600000028000000	1.76252	(1.49393,2.644)	6330000	(5.33333e+06,9.33333e+06)
71	71-8806.bam	8806		na	2021	con	con	Dumfries & Galloway	SC	Scotland	54.9837	-4.58595	398.749	9.96872			140609438	130194619	15.281	37569135	4.82333	0.0101179	22000000	-2000000022000000	2.03704	(1.85701,2.04651)	5500000	(5e+06,5.5e+06)
72	72-8805.bam	8805		na	2021	con	con	Dumfries & Galloway	SC	Scotland	54.9859	-4.57677	135.296	3.38239			63835639	59186917	6.95638	17047986	2.70095	0.00955924	18000000	-1700000020000000	1.67131	(1.5814,1.86567)	4500000	(4.25e+06,5e+06)
73	73-S2_A.bam	S2_A		na	2021	con	con	Humberhead	SY	East	53.6143	-0.893455	2932.63	73.3157			62523155	58688245	6.81198	16858089	2.61214	0.0092733	34000000	-3200000036000000	3.1746	(2.98507,3.37079)	8500000	(8e+06,9e+06)
74	74-3314.bam	3314		na	2021	con	con	Humberhead	SY	East	53.5326	-0.948302	141.262	3.53155			57699672	53539576	6.2778	15434391	2.54101	0.00964387	37000000	-2800000039000000	3.45149	(2.61682,3.68272)	4630000	(4e+06,4.875e+06)
75	75-S1_C.bam	S1_C		na	2021	con	con	Humerbhead	SY	East	53.5659	-0.935855	2038.74	50.9686			56268236	52813293	6.18788	15223698	2.51585	0.00870192	34000000	-3200000044000000	3.19249	(3.05052,4.24301)	5670000	(5.33333e+06,8.8e+06)
76	76-5707.bam	5707		na	2020	con	con	B&LV	SE	South	50.8428	-1.63195	231.069	5.77671			68431998	63850641	7.6991	18399508	2.88118	0.0096989	10000000	-1000000016000000	0.934579	(0.931099,1.50376)	5000000	(5e+06,5.33333e+06)
77	77-8969.bam	8969		na	2020	con	con	B&LV	SE	South	51.2391	-0.82402	146.686	3.66715			71391631	66257168	8.04786	19158823	2.96347	0.00962741	18000000	-1700000020000000	1.68067	(1.59027,1.87617)	6000000	(5.66667e+06,6.66667e+06)
78	78-5841.bam	5841		na	2020	con	con	B&LV	SE	South	51.2599	-0.81476	104.87	2.62175			70663768	66426660	7.92059	19116425	2.94743	0.00978611	12000000	-1200000017000000	1.1236	(1.1215,1.59925)	4000000	(4e+06,4.25e+06)
79	79-6213.bam	6213		na	2020	con	con	Sherwood	EM	Midlands	53.1451	-1.08009	174.194	4.35484			67977481	63202051	7.52062	18219048	2.85372	0.00946792	17000000	-1400000018000000	1.58582	(1.30719,1.68697)	5670000	(4.66667e+06,6e+06)
80	80-281.bam	281		na	2020	con	con	Sherwood	EM	Midlands	53.1451	-1.08009	162.958	4.07395			56182591	51564076	6.24243	14912462	2.48504	0.00936508	22000000	-2000000025000000	2.04651	(1.86567,2.34302)	5500000	(5e+06,6.25e+06)
81	81-1211.bam	1211		na	2020	con	con	Sherwood	EM	Midlands	53.2008	-1.09564	110.5	2.7625			84115846	76311953	9.3583	22108326	3.20633	0.009861	30000000	-2900000030000000	2.78552	(2.7027,2.79851)	3750000	(3.625e+06,3.75e+06)
82	82-1211.bam	2936		na	2020	con	con	Thetford	EA	East Anglia	52.4141	0.685536	324.16	8.104			115619414	100383191	11.9828	28877083	4.36856	NA	26000000	-2400000033000000	2.42991	(2.23464,3.09859)	6500000	(6e+06,6.6e+06)
83	83-1211.bam	988		na	2020	con	con	Thetford	EA	East Anglia	52.4349	0.715464	268.951	6.72377			79264311	73422550	8.84253	21074911	3.15459	0.00967488	69000000	-6800000070000000	6.40669	(6.33737,6.53595)	13800000	(1.13333e+07,1.4e+07)
84	84-9632.bam	9632		na	2020	con	con	Thetford	EA	East Anglia	52.4258	0.599816	458.258	11.4565			81241828	75953930	9.04691	21777658	3.28744	0.00970715	13000000	-1100000016000000	1.2093	(1.02612,1.49953)	4330000	(3.66667e+06,5.33333e+06)
85	85-6715.bam	6715		na	2020	con	con	Wales	WA (N)	West	52.264	-4.10888	1146.34	28.6584			95641209	89679607	10.2131	25832613	3.4803	0.00975976	15000000	-1500000016000000	1.40713	(1.40056,1.50235)	5000000	(5e+06,5.33333e+06)
86	86-7033.bam	7033		na	2020	con	con	Wales	WA (N)	West	52.264	-4.10888	211.929	5.29824			71263581	65696210	6.97583	18887674	2.729	0.00954805	14000000	-1400000015000000	1.30112	(1.2987,1.39535)	7000000	(7e+06,7.5e+06)
87	87-6747.bam	7099		na	2021	con	con	Wales	WA (N)	West	53.0583	-3.48649	90.804	2.2701			62996787	59004989	7.22094	17056808	2.75997	0.00966653	51000000	-4800000053000000	4.7266	(4.46097,4.94865)	17000000	(1.6e+07,1.76667e+07)
88	88-294.bam	294		na	2020	con	con	NYM	NE	East	54.4234	-1.10091	419.128	10.4782			88922914	82473486	9.79639	23719751	3.45329	0.00999614	19000000	-1800000023000000	1.76909	(1.67598,2.15154)	5750000	(4.75e+06,6e+06)
89	89-213.bam	213		na	2020	con	con	NYM	NE	East	54.3193	-0.836277	806.791	20.1698			61442740	56909141	6.88534	16390551	2.62577	0.00982344	43000000	-4200000044000000	4.00372	(3.9548,4.15094)	10800000	(8.4e+06,1.1e+07)
90	90-211.bam	211		na	2020	con	con	NYM	NE	East	54.3551	-0.760749	334.125	8.35313			73117438	67483865	8.11547	19433432	2.96268	0.00965693	14000000	-1300000014000000	1.2975	(1.20706,1.30112)	7000000	(6.5e+06,7e+06)
91	91-364.bam	364		na	2020	con	con	FoD	WA (S)	West	51.8403	-2.50638	492.585	12.3146			64039660	59563005	7.05111	17233983	2.73084	0.00941307	16000000	-1500000023000000	1.49115	(1.39925,2.16165)	4000000	(3.75e+06,4.6e+06)
92	92-365.bam	365		na	2020	con	con	FoD	WA (S)	West	51.8403	-2.50638	194.495	4.86238			65577386	60818002	7.36012	17495535	2.73551	0.00975315	17000000	-1300000025000000	1.59475	(1.21951,2.37192)	5670000	(4.16667e+06,6.5e+06)
93	93-367.bam	367		na	2020	con	con	FoD	WA (S)	West	51.8396	-2.4926	245.742	6.14354			108977238	100574081	11.7212	29027456	3.90287	0.00950521	93000000	-8700000096000000	8.67537	(8.12325,9.03955)	9300000	(7.90909e+06,1.2e+07)
94	94-338.bam	338		na	2020	con	con	Haldon	SW	South	50.5676	-3.64567	53.78	1.3445			80751748	74072390	8.98782	21375841	3.14826	0.00971895	92000000	-8700000095000000	8.55019	(8.12325,8.93697)	10200000	(9.66667e+06,1.05556e+07)
95	95-337.bam	337		na	2020	con	con	Haldon	SW	South	50.6468	-3.57771	176.441	4.41102			45000142	41275192	5.30118	11849399	2.36941	0.0115213	15000000	-1200000022000000	1.39276	(1.11317,2.05993)	5000000	(3e+06,7.33333e+06)
96	96-336.bam	336		na	2020	con	con	Haldon	SW	South	50.6468	-3.57771	50.2	1.255			107398022	99102314	11.8383	28469606	3.79242	0.010317	19000000	-1400000021000000	1.77074	(1.30597,1.97183)	6330000	(4.66667e+06,7e+06)
Table S1 summary statistics for all sequenced samples including global heterozygosity and ROH results

## Sheet: Table_S2
chrom	start	end	number_of_samples_in_ROH	Sample_IDs_in_ROH
OU015523.1	21000001	23000001	1	94
OU015523.1	23000001	25000000	4	68,73,74,94
OU015523.1	44000001	46000000	1	71
OU015523.1	50000001	54000000	1	62
OU015523.1	66000001	68000000	1	80
OU015523.1	98000001	102000000	1	75
OU015523.1	108000001	121000000	1	75
OU015524.1	10000001	11000000	1	93
OU015524.1	72000001	81000001	1	73
OU015524.1	81000001	86000000	2	73,93
OU015524.1	86000000	90000000	1	73
OU015524.1	118000001	121000000	1	91
OU015525.1	3000001	11000000	1	74
OU015525.1	12000001	21000001	1	87
OU015525.1	21000001	25000001	2	87,94
OU015525.1	25000001	30000000	3	77,87,94
OU015525.1	30000000	42000001	2	87,94
OU015525.1	42000001	47000000	3	82,87,94
OU015525.1	47000000	47000001	2	82,94
OU015525.1	47000001	48000001	3	82,83,94
OU015525.1	48000001	49000000	4	67,82,83,94
OU015525.1	49000000	50000000	3	67,82,94
OU015525.1	50000000	52000000	2	67,94
OU015525.1	52000000	54000001	1	94
OU015525.1	54000001	56000000	2	75,94
OU015525.1	56000000	57000001	1	94
OU015525.1	57000001	59000000	2	78,94
OU015525.1	59000000	59000001	1	94
OU015525.1	59000001	62000000	2	62,94
OU015525.1	62000000	68000001	1	94
OU015525.1	68000001	72000001	2	70,94
OU015525.1	72000001	73000000	3	70,85,94
OU015525.1	73000000	74000000	2	85,94
OU015525.1	74000000	85000000	1	94
OU015525.1	91000001	93000000	1	94
OU015525.1	93000001	97000000	1	74
OU015526.1	4000001	7000000	1	79
OU015526.1	10000001	16000001	1	83
OU015526.1	16000001	18000000	2	61,83
OU015526.1	18000000	27000001	1	83
OU015526.1	27000001	28000000	2	83,88
OU015526.1	28000000	38000001	1	83
OU015526.1	38000001	39000000	3	62,83,92
OU015526.1	39000000	41000000	2	62,83
OU015526.1	41000000	61000000	1	83
OU015528.1	16000001	20000001	1	93
OU015528.1	20000001	22000000	2	63,93
OU015528.1	22000000	24000001	1	93
OU015528.1	24000001	25000001	2	64,93
OU015528.1	25000001	26000000	3	64,68,93
OU015528.1	26000000	28000000	2	68,93
OU015528.1	28000000	46000001	1	93
OU015528.1	46000001	49000000	2	74,93
OU015528.1	49000000	57000001	1	93
OU015528.1	57000001	59000000	2	91,93
OU015528.1	59000000	74000000	1	93
OU015529.1	24000001	30000001	1	62
OU015529.1	30000001	32000000	3	62,67,93
OU015529.1	32000000	33000000	2	62,93
OU015529.1	33000000	36000001	1	93
OU015529.1	36000001	38000001	3	71,92,93
OU015529.1	38000001	39000001	5	71,82,87,92,93
OU015529.1	39000001	40000001	14	61,63,65,67,68,71,74,82,83,84,87,92,93,96
OU015529.1	40000001	44000000	36	61,62,63,64,65,66,67,68,69,70,71,72,73,74,75,76,77,78,79,80,81,82,83,84,85,86,87,88,89,90,91,92,93,94,95,96
OU015529.1	44000000	45000000	25	61,62,64,65,67,68,70,71,73,75,76,77,79,80,81,83,84,86,87,88,89,90,91,92,96
OU015529.1	45000000	46000000	1	89
OU015529.1	58000001	60000000	1	81
OU015529.1	64000001	65352188	1	63
OU015530.1	4000001	9000000	1	94
OU015530.1	12000001	14000000	2	74,84
OU015530.1	29000001	32000000	1	95
OU015530.1	35000001	37000000	1	93
OU015531.1	17000001	19000000	2	62,75
OU015531.1	19000000	20000001	1	62
OU015531.1	20000001	21000001	2	62,96
OU015531.1	21000001	23000001	3	62,74,96
OU015531.1	23000001	24000001	4	62,74,92,96
OU015531.1	24000001	25000001	27	61,62,65,68,70,71,72,73,74,75,78,79,80,81,83,85,86,87,88,89,90,91,92,93,94,95,96
OU015531.1	25000001	26000001	35	61,62,63,65,66,67,68,69,70,71,72,73,74,75,76,77,78,79,80,81,82,83,84,85,86,87,88,89,90,91,92,93,94,95,96
OU015531.1	26000001	30000000	36	61,62,63,64,65,66,67,68,69,70,71,72,73,74,75,76,77,78,79,80,81,82,83,84,85,86,87,88,89,90,91,92,93,94,95,96
OU015531.1	30000000	32000000	27	61,62,63,64,65,68,69,70,71,72,73,74,75,77,79,80,81,82,83,85,86,87,88,90,94,95,96
OU015531.1	32000000	33000000	26	61,62,63,64,65,68,69,70,71,72,73,74,75,77,79,80,81,82,83,85,86,87,88,90,95,96
OU015531.1	33000000	34000000	2	62,82
OU015531.1	34000000	35000000	1	82
OU015532.1	6000001	18000001	1	89
OU015532.1	18000001	20000000	2	71,89
OU015532.1	20000000	36000000	1	89
OU015532.1	40000001	44000000	1	88
OU015533.1	22000001	23000000	1	89
OU015533.1	24000001	26000000	1	94
OU015533.1	39000001	42000000	1	93
OU015535.1	18000001	20000000	1	83
OU015536.1	19000001	22000000	1	62
OU015538.1	16000001	19000000	1	72
OU015539.1	3000001	4000000	2	81,93
OU015539.1	4000000	6000000	1	81
OU015540.1	15000001	18743433	1	81
OU015542.1	1	1000000	4	61,64,67,81
OU015542.1	1000000	3000000	2	61,81
OU015542.1	3000000	9000000	1	61
OU015543.1	6000001	7000000	6	61,66,68,69,74,96
OU015543.1	7000000	8000000	5	61,66,68,69,74
OU015543.1	13000001	13782655	1	94
OU015545.1	2000001	5000001	1	80
OU015545.1	5000001	7000000	2	80,94
OU015545.1	7000000	8000000	1	80
OU015545.1	11000001	12349417	2	67,72
OU015548.1	1	1000000	1	81
OU015549.1	4000001	6000001	1	93
OU015549.1	6000001	7000000	2	82,93
OU015549.1	7000000	7538749	1	82
OU015550.1	5000001	7503399	1	93
OU015552.1	2000001	5000000	1	81
Table S2 Genomic regions to be found in ROH for contemporary samples with window set to 1 Mb and mu parameter at 5e-4.

## Sheet: Table_S3
	East	East Anglia	Midlands	Scotland	South	West
	2.589 (0.0048)
Midlands	1.699 (0.0447)	-0.891 (0.1866)
Scotland	2.237 (0.0126)	0.123 (0.4510)	0.850 (0.1976)
South	0.760 (0.2235)	-2.076 (0.0189)	-1.101 (0.1355)	-1.772 (0.0382)
West	2.343 (0.0096)	-0.247 (0.4026)	0.644 (0.2598)	-0.324 (0.3728)	1.806 (0.0355)
Table S3 Results from Dunn's post-hoc test following a Kruskal-Wallis test comparing FROH among regions. Test statistics (z-scores) and significance results are presented, with significant comparisons (p ≤ 0.05) indicated in bold.
